# Supplementary material for: Deniable ring signature scheme based on the ISRSAC digital signature algorithm
Source: PeerJ Comput Sci. 2024 Jul 22;10:e2190. doi: 10.7717/peerj-cs.2190 (PMC11648128; doi:10.7717/peerj-cs.2190)
Supplement: Supplemental Information 1 [file peerj-cs-10-2190-s001.zip]

Archive with 2 entries (2 files):
- main.ipynb
- data.csv
