# Supplementary material for: Deniable ring signature scheme based on the ISRSAC digital signature algorithm
Source: PeerJ Comput Sci. 2024 Jul 22;10:e2190. doi: 10.7717/peerj-cs.2190 (PMC11648128; doi:10.7717/peerj-cs.2190)
Supplement: Supplemental Information 1 [file peerj-cs-10-2190-s001.zip › main.ipynb]

# %% [code]
import numpy as np
import pandas as pd
import matplotlib.pyplot as plt

# %% [code]
data = pd.read_csv('data.csv')
data = data.to_numpy()[1:,3:]

# %% [code]
data

# %% [code]
x = data[1:,0].astype(np.float32)
Komano = data[1:,1].astype(np.float32)
Bao = data[1:,2].astype(np.float32)
Gao = data[1:,3].astype(np.float32)
Zeng = data[1:,4].astype(np.float32)
Jiang = data[1:,5].astype(np.float32)
Ours = data[1:,6].astype(np.float32)

# %% [code]
plt.plot(x, Komano, c="#E69F00")
plt.plot(x, Gao, c="#56B4E9")
plt.plot(x, Zeng, c="#009E73")
plt.plot(x, Jiang, c="#0072B2")
plt.plot(x, Ours, c="#D55E00")
plt.legend(['Komano','Gao','Zeng','Jiang','Ours'])
plt.xlabel("Number of ring members")
plt.ylabel("Number of bits")
plt.savefig('Fig1.pdf', bbox_inches='tight')
