# Supplementary material for: Deniable ring signature scheme based on the ISRSAC digital signature algorithm
Source: PeerJ Comput Sci. 2024 Jul 22;10:e2190. doi: 10.7717/peerj-cs.2190 (PMC11648128; doi:10.7717/peerj-cs.2190)
Supplement: Supplemental Information 1 [file peerj-cs-10-2190-s001.zip › data.csv]

q=512
G=256
p=523				Komano	Bao	Gao	Zeng	Jiang	Ours
m=klogn			5.00	5888	3840.00	4795.811948	2281.298131	5773.693146	2560
e=2.71828			20.00	21248	11520	35458.11207	13544.17308	32804.59302	10240
			40.00	41728	21760	87249.14716	32575.07295	78478.7527	20480
			60.00	62208	32000	145217.2437	53878.41063	129606.7631	30720
			80.00	82688	42240	207196.9013	76657.4726	184276.5119	40960
			100.00	103168	52480	272159.5765	100533.8731	241579.8731	51200
